# Supplementary material for: Genetic Diversity, Nitrogen Fixation, and Water Use Efficiency in a Panel of Honduran Common Bean (Phaseolus vulgaris L.) Landraces and Modern Genotypes
Source: Plants (Basel). 2020 Sep 19;9(9):1238. doi: 10.3390/plants9091238 (PMC7569834; doi:10.3390/plants9091238)
Supplement: Supplementary file 1 [file plants-09-01238-s001.zip]

Archive with 2 entries (2 files):
- Figures S1-S5 - Copy.pdf
- Supplementary tables_Sept9.docx
